# Supplementary material for: Soil Microbial Communities in Lemon Orchards Affected by Citrus Mal Secco Disease
Source: Genes (Basel). 2024 Jun 21;15(7):824. doi: 10.3390/genes15070824 (PMC11276235; doi:10.3390/genes15070824)
Supplement: Supplementary file 1 [file genes-15-00824-s001.zip › Supplementary Tables.xlsx]

## Sheet: Supplementary Table S1
Table S1. Differentially enriched bacterial genera in CA_SE, CA_SM and CB_CU.
Phylum	Order	Family	Genus	log2FoldChange	p-value	Adj. p-value
Planctomycetota	Gemmatales	Gemmataceae	Gemmata	0.482798	1.71e-05	0.000199038
Acidobacteriota	Pyrinomonadales	Pyrinomonadaceae	RB41	0.512429	0.00925743	0.0406028
Actinobacteriota	Micrococcales	Intrasporangiaceae	Knoellia	22.9986	1.85e-18	3.1e-16
Firmicutes	Exiguobacterales	Exiguobacteraceae	Exiguobacterium	22.9355	3.13e-18	3.91e-16
Planctomycetota	Isosphaerales	Isosphaeraceae	Tundrisphaera	22.92	1.86e-18	3.1e-16
Actinobacteriota	Micrococcales	Micrococcaceae	Glutamicibacter	22.1049	5.47e-11	4.01e-09
Proteobacteria	Enterobacterales	Orbaceae	Gilliamella	22.0918	5.61e-11	4.01e-09
Bacteroidota	Flavobacteriales	Flavobacteriaceae	Salinimicrobium	21.5548	4.93e-24	2.47e-21
Firmicutes	Bacillales	Planococcaceae	Planomicrobium	8.96849	1.49e-10	9.33e-09
Actinobacteriota	Pseudonocardiales	Pseudonocardiaceae	Saccharopolyspora	7.97488	1.9e-08	6.33e-07
Proteobacteria	Sphingomonadales	Sphingomonadaceae	Sphingoaurantiacus	7.95275	1.11e-09	4.6e-08
Actinobacteriota	Micromonosporales	Micromonosporaceae	Hamadaea	7.88289	1.29e-05	0.000161772
Proteobacteria	Enterobacterales	Erwiniaceae	Pantoea	7.77721	1.16e-06	2.63e-05
Bacteroidota	Chitinophagales	Chitinophagaceae	Segetibacter	7.74723	1.41e-06	2.83e-05
Bacteroidota	Chitinophagales	Chitinophagaceae	Cnuella	7.71164	2.44e-05	0.000265099
Proteobacteria	Caulobacterales	Parvularculaceae	Amphiplicatus	7.70895	1.47e-05	0.000179431
Actinobacteriota	Pseudonocardiales	Pseudonocardiaceae	Saccharothrix	7.66388	1.39e-06	2.83e-05
Proteobacteria	Burkholderiales	Comamonadaceae	Methylibium	7.63932	3.92e-10	1.96e-08
Proteobacteria	Rhizobiales	Rhizobiaceae	Phyllobacterium	7.61627	8.16e-05	0.000769675
Actinobacteriota	Micromonosporales	Micromonosporaceae	Catellatospora	7.49802	7.12e-06	9.62e-05
Actinobacteriota	Corynebacteriales	Nocardiaceae	Williamsia	7.26558	3.01e-06	5.37e-05
Bacteroidota	Cytophagales	Hymenobacteraceae	Hymenobacter	7.2442	0.000256434	0.00200339
Proteobacteria	Rhizobiales	Beijerinckiaceae	Methylobacterium-Methylorubrum	7.21769	1.6e-05	0.000191053
Actinobacteriota	Streptosporangiales	Thermomonosporaceae	Spirillospora	7.13501	0.00047904	0.0034713
Proteobacteria	Burkholderiales	Comamonadaceae	Pseudorhodoferax	7.05462	0.00144417	0.00820551
Proteobacteria	Azospirillales	Azospirillaceae	Azospirillum	6.99262	0.000315993	0.00239388
Bacteroidota	Cytophagales	Hymenobacteraceae	Nibribacter	6.9535	9.23e-05	0.000854351
Proteobacteria	Defluviicoccales	Defluviicoccaceae	Defluviicoccus	6.93814	3.38e-05	0.000345
Actinobacteriota	Propionibacteriales	Propionibacteriaceae	Haloactinopolyspora	6.85541	0.000825894	0.00513444
Proteobacteria	Burkholderiales	Comamonadaceae	[Polyangium] brachysporum group	6.7851	0.00083178	0.00513444
Actinobacteriota	Micrococcales	Dermabacteraceae	Brachybacterium	6.69068	0.00230401	0.0117906
Proteobacteria	Sphingomonadales	Sphingomonadaceae	Rhizorhapis	6.64179	0.00253536	0.0126899
Proteobacteria	Azospirillales	Inquilinaceae	Inquilinus	6.59262	3.84e-06	6.2e-05
Actinobacteriota	Micromonosporales	Micromonosporaceae	Phytomonospora	6.49678	0.000217655	0.00172742
Proteobacteria	Burkholderiales	Alcaligenaceae	Verticiella	6.42792	0.00146777	0.00824589
Proteobacteria	Rhizobiales	Rhizobiaceae	Neorhizobium	6.36003	0.000607485	0.00405651
Proteobacteria	Burkholderiales	Comamonadaceae	Polaromonas	6.13796	0.00531186	0.0250559
Bacteroidota	Chitinophagales	Chitinophagaceae	Flaviaesturariibacter	5.74758	3.96e-07	9.9e-06
Proteobacteria	Rhodobacterales	Rhodobacteraceae	Rubellimicrobium	5.38053	4.7e-06	7.12e-05
Firmicutes	Bacillales	Planococcaceae	Lysinibacillus	5.35533	3.82e-06	6.2e-05
Proteobacteria	Burkholderiales	Comamonadaceae	Rivibacter	4.99897	0.000201402	0.00167835
Actinobacteriota	Micrococcales	Micrococcaceae	Paenarthrobacter	4.99333	3.34e-06	5.76e-05
Chloroflexi	Thermomicrobiales	Thermomicrobiaceae	Nitrolancea	4.60348	0.000215166	0.00172742
Actinobacteriota	Micrococcales	Micrococcaceae	Arthrobacter	4.46562	0.00121095	0.00720803
Planctomycetota	Phycisphaerales	Phycisphaeraceae	I-8	4.37123	0.000684591	0.00450389
Bacteroidota	Cytophagales	Cytophagaceae	Rhodocytophaga	4.27831	5.75e-06	8.22e-05
Proteobacteria	Burkholderiales	Burkholderiaceae	Burkholderia-Caballeronia-Paraburkholderia	4.25378	0.00636736	0.0294785
Proteobacteria	Burkholderiales	Comamonadaceae	Azohydromonas	3.84994	0.00199844	0.0107443
Firmicutes	Brevibacillales	Brevibacillaceae	Brevibacillus	3.74168	6.56e-05	0.00064318
Proteobacteria	Nitrosococcales	Nitrosococcaceae	wb1-P19	3.73549	0.00471467	0.0224508
Proteobacteria	Burkholderiales	Methylophilaceae	MM2	3.52049	0.00185875	0.0102129
Proteobacteria	Burkholderiales	Oxalobacteraceae	Noviherbaspirillum	3.50384	2.53e-06	4.86e-05
Actinobacteriota	Pseudonocardiales	Pseudonocardiaceae	Amycolatopsis	3.50268	0.000122676	0.00111404
Actinobacteriota	Micrococcales	Intrasporangiaceae	Pedococcus-Phycicoccus	3.48373	0.00303029	0.0148544
Actinobacteriota	Solirubrobacterales	Solirubrobacteraceae	Conexibacter	3.34259	4.33e-06	6.77e-05
Actinobacteriota	Pseudonocardiales	Pseudonocardiaceae	Lechevalieria	3.1905	4.52e-08	1.41e-06
Actinobacteriota	Pseudonocardiales	Pseudonocardiaceae	Kibdelosporangium	3.08027	0.00940327	0.0406163
Firmicutes	Paenibacillales	Paenibacillaceae	Ammoniphilus	3.06044	0.000766985	0.00491657
Actinobacteriota	Glycomycetales	Glycomycetaceae	Glycomyces	3.02968	0.00126398	0.00734869
Deinococcota	Deinococcales	Trueperaceae	Truepera	2.77028	0.00958504	0.0409617
Actinobacteriota	Micromonosporales	Micromonosporaceae	Actinoplanes	2.71213	0.00109038	0.00656856
Actinobacteriota	Solirubrobacterales	Solirubrobacteraceae	Parviterribacter	2.70826	3.25e-05	0.000338141
Gemmatimonadota	Gemmatimonadales	Gemmatimonadaceae	Gemmatirosa	2.54975	0.0110091	0.0462569
Proteobacteria	Rhizobiales	Rhizobiaceae	Ensifer	2.54767	0.000811775	0.00513444
Abditibacteriota	Abditibacteriales	Abditibacteriaceae	Abditibacterium	2.28569	2.94e-06	5.37e-05
Chloroflexi	Chloroflexales	Chloroflexaceae	FFCH7168	2.18684	9.55e-06	0.0001224
Proteobacteria	Rhizobiales	Rhizobiaceae	Shinella	2.16904	0.00919661	0.0406028
Actinobacteriota	Solirubrobacterales	Solirubrobacteraceae	Solirubrobacter	2.15581	1.25e-06	2.71e-05
Actinobacteriota	Propionibacteriales	Nocardioidaceae	Aeromicrobium	2.1442	0.00133834	0.00769162
Verrucomicrobiota	Omnitrophales	Omnitrophaceae	Candidatus Omnitrophus	2.13907	0.0103784	0.0439764
Actinobacteriota	Propionibacteriales	Nocardioidaceae	Marmoricola	2.0077	0.000467459	0.0034372
Actinobacteriota	Streptomycetales	Streptomycetaceae	Streptomyces	1.90714	7.07e-09	2.72e-07
Chloroflexi	Chloroflexales	Herpetosiphonaceae	Herpetosiphon	1.74111	6.84e-05	0.000657942
Proteobacteria	Rhizobiales	Beijerinckiaceae	Psychroglaciecola	1.72565	2.35e-13	2.35e-11
Actinobacteriota	Micromonosporales	Micromonosporaceae	Dactylosporangium	1.52511	1.88e-08	6.33e-07
Bdellovibrionota	Oligoflexales	Oligoflexaceae	Oligoflexus	1.52394	0.000124773	0.00111404
Firmicutes	Bacillales	Bacillaceae	Fictibacillus	1.38952	0.000158333	0.00136494
Firmicutes	Bacillales	Bacillaceae	Bacillus	1.36962	1.95e-07	5.12e-06
Bacteroidota	Cytophagales	Hymenobacteraceae	Adhaeribacter	1.32918	0.00194382	0.0105642
Proteobacteria	Rhizobiales	Xanthobacteraceae	Rhodoplanes	1.31727	0.000375497	0.00280222
Firmicutes	Bacillales	Bacillaceae	Terribacillus	1.23638	0.00231095	0.0117906
Actinobacteriota	Rubrobacterales	Rubrobacteriaceae	Rubrobacter	1.21518	3.83e-10	1.96e-08
Patescibacteria	Saccharimonadales	Saccharimonadaceae	TM7a	1.20014	0.00942297	0.0406163
Proteobacteria	Rhizobiales	Rhizobiaceae	Allorhizobium-Neorhizobium-Pararhizobium-Rhizobium	1.15005	0.000529079	0.00372135
Actinobacteriota	Propionibacteriales	Nocardioidaceae	Kribbella	1.13374	0.00415653	0.0199833
Actinobacteriota	Gaiellales	Gaiellaceae	Gaiella	1.10991	1.01e-07	2.98e-06
Proteobacteria	Rhizobiales	Beijerinckiaceae	Neo-b11	1.06245	0.00300613	0.0148544
Actinobacteriota	Corynebacteriales	Mycobacteriaceae	Mycobacterium	1.05912	3.15e-05	0.000335484
Actinobacteriota	Micrococcales	Micrococcaceae	Pseudarthrobacter	1.00721	4.26e-05	0.000426423
Acidobacteriota	Vicinamibacterales	Vicinamibacteraceae	Vicinamibacter	0.986638	0.00223093	0.0117418
Actinobacteriota	Propionibacteriales	Nocardioidaceae	Nocardioides	0.920781	0.000301742	0.00232109
Bacteroidota	Chitinophagales	Chitinophagaceae	Niastella	0.916094	0.00816187	0.0367652
Proteobacteria	Rhizobiales	Beijerinckiaceae	Microvirga	0.80975	0.000177968	0.0015082
Firmicutes	Alicyclobacillales	Alicyclobacillaceae	Tumebacillus	0.796492	0.00771189	0.0351975

## Sheet: Supplementary Table S2
Table S2. Differentially enriched bacterial genera in MAZ_BO and MAZ_SE.
Phylum	Order	Family	Genus	log2FoldChange	p-value	Adj. p-value
Proteobacteria	Pseudomonadales	Moraxellaceae	Cavicella	7.21556	0.0115026	0.0475315
Proteobacteria	Pseudomonadales	Porticoccaceae	C1.B045	6.72849	0.00614212	0.0287015
Verrucomicrobiota	Pedosphaerales	Pedosphaeraceae	Oikopleura	5.47742	0.000208034	0.00170519
Bacteroidota	Chitinophagales	Chitinophagaceae	Dinghuibacter	5.24074	2.33e-05	0.000259083
Proteobacteria	Pseudomonadales	Moraxellaceae	Permianibacter	5.16502	0.00209741	0.0111564
Firmicutes	Bacillales	Planococcaceae	Solibacillus	4.29259	0.000563146	0.00385716
Bacteroidota	Flavobacteriales	Crocinitomicaceae	Crocinitomix	4.17223	0.00838508	0.0374334
Bacteroidota	Chitinophagales	Chitinophagaceae	Flavihumibacter	3.85038	0.00774345	0.0351975
Proteobacteria	Pseudomonadales	Halieaceae	OM60(NOR5) clade	3.77414	0.00253798	0.0126899
Bacteroidota	Cytophagales	Microscillaceae	Hassallia	2.3956	0.0039534	0.0191913
Bacteroidota	Cytophagales	Microscillaceae	Chryseolinea	2.31192	1.9e-05	0.000216238
Proteobacteria	Xanthomonadales	Rhodanobacteraceae	Ahniella	2.21671	1.53e-07	4.25e-06
Planctomycetota	Phycisphaerales	Phycisphaeraceae	SM1A02	1.70664	9.12e-10	4.15e-08
Proteobacteria	Xanthomonadales	Xanthomonadaceae	Arenimonas	1.67159	0.000608476	0.00405651
Planctomycetota	Phycisphaerales	Phycisphaeraceae	AKYG587	1.64091	0.00107601	0.00656101
Bdellovibrionota	Bdellovibrionales	Bdellovibrionaceae	OM27 clade	1.5928	0.000152761	0.00134001
Proteobacteria	Caulobacterales	Hyphomonadaceae	Hirschia	1.49026	0.000535874	0.00372135
Proteobacteria	Pseudomonadales	Pseudomonadaceae	Pseudomonas	1.44741	4.85e-06	7.14e-05
Proteobacteria	Caulobacterales	Hyphomonadaceae	SWB02	1.2305	8.47e-07	2.02e-05
Bacteroidota	Chitinophagales	Chitinophagaceae	Terrimonas	1.19382	9.08e-06	0.000119414
Proteobacteria	Salinisphaerales	Solimonadaceae	Polycyclovorans	1.00198	0.0114838	0.0475315
Proteobacteria	Burkholderiales	Nitrosomonadaceae	MND1	0.948671	5.93e-06	8.24e-05
Proteobacteria	Rhizobiales	Hyphomicrobiaceae	Pedomicrobium	0.939943	0.000749853	0.00486917
Myxococcota	Myxococcales	Myxococcaceae	P3OB.42	0.925332	0.00228191	0.0117906
Myxococcota	Haliangiales	Haliangiaceae	Haliangium	0.823608	0.000518681	0.00370487
Proteobacteria	Xanthomonadales	Xanthomonadaceae	Lysobacter	0.794785	0.00125316	0.00734869
Proteobacteria	Burkholderiales	Nitrosomonadaceae	Ellin6067	0.642426	0.00159955	0.0088864
Acidobacteriota	Vicinamibacterales	Vicinamibacteraceae	Luteitalea	0.44441	0.0116158	0.0476058

## Sheet: Supplementary Table S3
Table S3. Differentially enriched fungal genera in CA_SE, CA_SM and CB_CU.
Phylum	Order	Family	Genus	log2FoldChange	p-value	Adj. p-value
Basidiomycota	Agaricales	Psathyrellaceae	Parasola	-24.0642	4.35e-14	13.3615
Ascomycota	Helotiales	Dermateaceae	Calloria	-22.6241	6.45e-10	9.19044
Basidiobolomycota	Basidiobolales	Basidiobolaceae	Basidiobolus	-22.5546	6.68e-13	12.1752
Basidiomycota	Agaricales	Psathyrellaceae	Psathyrellaceae_gen_Incertae_sedis	-22.0596	4.51e-13	12.3458
Basidiomycota	Corticiales	Corticiaceae	Waitea	-21.6741	5.44e-13	12.2644
Ascomycota	Helotiales	Helotiaceae	Articulospora	-9.37366	2.27e-09	8.64397
Chytridiomycota	GS13_ord_Incertae_sedis	GS13_fam_Incertae_sedis	GS13_gen_Incertae_sedis	-9.27244	2.56e-10	9.59176
Basidiomycota	Agaricales	Entolomataceae	Clitopilus	-8.40779	9.96e-05	4.00174
Ascomycota	Helotiales	Calloriaceae	Populomyces	-6.67432	0.00257302	2.58956
Ascomycota	Pleosporales	Didymellaceae	Boeremia	-6.48581	0.0110897	1.95508
Ascomycota	Pleosporales	Leptosphaeriaceae	Plenodomus	-6.45046	0.00799009	2.09745
Ascomycota	Hypocreales	Hypocreales_fam_Incertae_sedis	Sarocladium	-6.38739	0.00983361	2.00729
Basidiomycota	Microbotryomycetes_ord_Incertae_sedis	Chrysozymaceae	Sampaiozyma	-6.23707	0.0101533	1.99339
Ascomycota	Erysiphales	Erysiphaceae	Salmonomyces	-6.21888	0.00799009	2.09745
Olpidiomycota	Olpidiales	Olpidiaceae	Olpidium	-5.99405	0.0253892	1.59535
Ascomycota	Pleosporales	Pleosporales_fam_Incertae_sedis	Aaosphaeria	-5.98309	0.0105805	1.97549
Chytridiomycota	Spizellomycetales	Powellomycetaceae	Fimicolochytrium	-5.84838	0.0452333	1.34454
Ascomycota	Pleosporales	Neocamarosporiaceae	Neocamarosporium	-5.83163	0.0105805	1.97549
Basidiomycota	Agaricales	Bolbitiaceae	Conocybe	-5.56171	3.53e-05	4.45223
Ascomycota	Pleosporales	Pseudopyrenochaetaceae	Pseudopyrenochaeta	-5.52204	0.000314229	3.50275
Ascomycota	Pleosporales	Didymellaceae	Didymella	-5.39248	0.0330436	1.48091
Basidiomycota	Filobasidiales	Filobasidiaceae	Filobasidium	-5.03572	0.0124441	1.90504
Basidiomycota	Agaricales	Psathyrellaceae	Coprinopsis	-5.01681	0.00011705	3.93163
Ascomycota	Thelebolales	Pseudeurotiaceae	Pseudeurotium	-4.96285	0.0430858	1.36567
Basidiomycota	Tremellales	Bulleribasidiaceae	Hannaella	-4.93274	0.00942153	2.02588
Ascomycota	Pezizales	Pezizaceae	Iodophanus	-4.84219	0.0124327	1.90543
Ascomycota	Pleosporales	Didymosphaeriaceae	Dictyoarthrinium	-4.83538	0.0325633	1.48727
Ascomycota	Pezizales	Pezizales_fam_Incertae_sedis	Trichobolus	-4.60408	0.0325633	1.48727
Chytridiomycota	Spizellomycetales	Powellomycetaceae	Powellomyces	-4.55138	0.0105805	1.97549
Ascomycota	Microascales	Microascaceae	Microascus	-4.50404	0.00799009	2.09745
Basidiomycota	Tremellales	Cryptococcaceae	Cryptococcus	-4.45743	0.00653879	2.1845
Ascomycota	Pleosporales	Phaeosphaeriaceae	Neosetophoma	-4.42182	0.0124029	1.90648
Ascomycota	Sordariales	Chaetomiaceae	Acrophialophora	-4.32422	0.0125664	1.90079
Basidiomycota	Agaricales	Cortinariaceae	Cortinarius	-4.03724	1.22e-09	8.91364
Ascomycota	Helotiales	Helotiaceae	Tetracladium	-3.8435	0.0402162	1.3956
Ascomycota	Pleosporales	Pleosporaceae	Bipolaris	-3.81054	0.0263594	1.57906
Basidiomycota	Cystofilobasidiales	Cystofilobasidiaceae	Cystofilobasidium	-3.64964	0.00290142	2.53739
Ascomycota	Pleosporales	Didymosphaeriaceae	Pseudopithomyces	-3.44668	0.00938033	2.02778
Ascomycota	Pleosporales	Pleosporaceae	Alternaria	-3.16128	0.000918667	3.03684
Basidiomycota	Tremellales	Bulleribasidiaceae	Vishniacozyma	-3.14713	0.0273894	1.56242
Ascomycota	Pleosporales	Phaeosphaeriaceae	Didymocyrtis	-3.099	0.0105805	1.97549
Ascomycota	Capnodiales	Cladosporiaceae	Cladosporium	-2.92285	0.00185153	2.73247
Ascomycota	Onygenales	Arachnomycetaceae	Arachnomyces	-2.85712	0.0330436	1.48091
Basidiomycota	Malasseziales	Malasseziaceae	Malassezia	-2.81944	0.0161909	1.79073
Basidiomycota	Agaricales	Psathyrellaceae	Coprinellus	-2.75994	0.0253892	1.59535
Ascomycota	Onygenales	Onygenaceae	Chrysosporium	-2.71348	0.00193277	2.71382
Basidiomycota	Agaricales	Entolomataceae	Entoloma	-2.24851	0.0402162	1.3956
Chytridiomycota	Rhizophlyctidales	Rhizophlyctidaceae	Rhizophlyctis	-2.20899	0.0430858	1.36567
Ascomycota	Eurotiales	Aspergillaceae	Aspergillus	-1.38867	0.0430858	1.36567

## Sheet: Supplementary Table S4
Table S4. Differentially enriched fungal genera in MAZ_BO and MAZ_SE.
Phylum	Order	Family	Genus	log2FoldChange	p-value	Adj. p-value
Basidiomycota	Agaricales	Bolbitiaceae	Bolbitiaceae_gen_Incertae_sedis	9.81647	3.48e-05	4.45842
Rozellomycota	GS08	GS08_fam_Incertae_sedis	GS08_gen_Incertae_sedis	9.73408	2.35e-05	4.62893
Rozellomycota	GS11	GS11_fam_Incertae_sedis	GS11_gen_Incertae_sedis	8.03374	0.00385109	2.41442
Ascomycota	Saccharomycetales	Dipodascaceae	Geotrichum	5.94364	0.0161909	1.79073
Basidiomycota	Trichosporonales	Trichosporonaceae	Apiotrichum	5.81091	0.000963302	3.01624
Ascomycota	Pezizales	Pyronemataceae	Lasiobolidium	5.53426	0.009271	2.03287
Mucoromycota	Mucorales	Mucoraceae	Mucor	5.20131	2.59e-08	7.5867
Entomophthoromycota	Entomophthorales	Ancylistaceae	Conidiobolus	5.10987	0.0253892	1.59535
Basidiomycota	Trechisporales	Hydnodontaceae	Subulicystidium	4.91468	0.0207194	1.68362
Ascomycota	Onygenales	Onygenaceae	Keratinophyton	4.68821	0.0253892	1.59535
Ascomycota	Microascales	Microascaceae	Enterocarpus	4.63173	0.009271	2.03287
Ascomycota	Pezizomycotina_ord_Incertae_sedis	Pezizomycotina_fam_Incertae_sedis	Ciliophora	4.43229	0.00440382	2.35617
Ascomycota	Pezizales	Pyronemataceae	Cheilymenia	3.87208	1.45e-09	8.83863
Ascomycota	Pyxidiophorales	Pyxidiophoraceae	Pyxidiophora	3.78973	0.0182888	1.73781
Mortierellomycota	Mortierellales	Mortierellaceae	Mortierella	3.78426	1.81e-21	20.7423
Ascomycota	Eurotiales	Aspergillaceae	Penicillium	2.70808	0.0093648	2.0285
Ascomycota	Sordariales	Chaetomiaceae	Botryotrichum	1.85716	0.0376107	1.42469
